# Supplementary material for: Quality Markers’ Discovery and Quality Evaluation of Jigucao Capsule Using UPLC-MS/MS Method
Source: Molecules. 2023 Mar 8;28(6):2494. doi: 10.3390/molecules28062494 (PMC10058756; doi:10.3390/molecules28062494)
Supplement: Supplementary file 1 [file molecules-28-02494-s001.zip]

Archive with 1 entries (1 files):
- molecules-2234080-supplementary.pdf
